# Supplementary material for: Synthesis, Structure and Cytoprotective Activity of New Derivatives of 4-Aryl-3-Aminopyridin-2(1H)-One
Source: Molecules. 2025 Aug 9;30(16):3331. doi: 10.3390/molecules30163331 (PMC12388465; doi:10.3390/molecules30163331)
Supplement: Supplementary file 1 [file molecules-30-03331-s001.zip]

Archive with 1 entries (1 files):
- molecules-3763451-supplementary.pdf
